# Supplementary material for: Trichosanthis Pericarpium Aqueous Extract Protects H9c2 Cardiomyocytes from Hypoxia/Reoxygenation Injury by Regulating PI3K/Akt/NO Pathway
Source: Molecules. 2018 Sep 20;23(10):2409. doi: 10.3390/molecules23102409 (PMC6222483; doi:10.3390/molecules23102409)
Supplement: Supplementary file 1 [file molecules-23-02409-s001.zip]

Archive with 1 entries (1 files):
- molecules-355314-supplementary.pdf
